# Supplementary material for: Synthesis of Benzofuran Derivatives via a DMAP-Mediated Tandem Cyclization Reaction Involving ortho-Hydroxy α-Aminosulfones
Source: Molecules. 2024 Aug 6;29(16):3725. doi: 10.3390/molecules29163725 (PMC11357171; doi:10.3390/molecules29163725)
Supplement: Supplementary file 1 [file molecules-29-03725-s001.zip]

Archive with 1 entries (1 files):
- molecules-3136992-supplementary.pdf
